# Supplementary material for: The Effectiveness of a Four-Week Digital Physiotherapy Intervention to Improve Functional Capacity and Adherence to Intervention in Patients with Long COVID-19
Source: Int J Environ Res Public Health. 2022 Aug 3;19(15):9566. doi: 10.3390/ijerph19159566 (PMC9367987; doi:10.3390/ijerph19159566)
Supplement: Supplementary file 1 [file ijerph-19-09566-s001.zip]

Archive with 1 entries (1 files):
- ijerph-1823030-supplementary.pdf
